# Supplementary material for: Neonatal blood pressure by birth weight, gestational age, and postnatal age: a systematic review
Source: Matern Health Neonatol Perinatol. 2024 May 1;10:9. doi: 10.1186/s40748-024-00180-w (PMC11061963; doi:10.1186/s40748-024-00180-w)
Supplement: Supplementary file 4 — Additional file 4. Extracted study data. [file 40748_2024_180_MOESM4_ESM.xlsx]

## Sheet: Table 1 GA (Term)
	Method of	Gestational	Postnatal	Sample	Mean BP		Systolic BP		Diastolic BP
Author & year	measurement	age	age	size	Mean	SD	Mean	SD	Mean	SD	Notes
Salihoglu 2012	Oscillometric	43w	<1h	11	50.82	12.7	63	11.9	40.13	15.39
Mitolo 1956	Oscillometric	Term	<1h	12			74.5	3.3	37.3	3	Forceps
Demestre 2015	Oscillometric	39w	<1h	1438	49.63	11.06	66.61	12.75	39.67	9.58
Demestre 2015	Oscillometric	41w	<1h	359	53.01	12.15	70.44	13.39	41.99	10.13
Salihoglu 2012	Oscillometric	39w	<1h	309	49.16	11.38	64.77	12.12	38.13	11.58
Mitolo 1956	Oscillometric	Term	<1h	7			64.6	2.9	36.3	2.7	C-section
Salihoglu 2012	Oscillometric	38w	<1h	212	48.75	11.43	62.5	12.73	37.17	11.01
Demestre 2015	Oscillometric	38w	<1h	1380	49.18	11.55	66.3	13.36	38.9	10.09
Demestre 2015	Oscillometric	37w	<1h	506	46.62	11.41	62.03	12.68	37.27	9.95
Salihoglu 2012	Oscillometric	37w	<1h	47	47.13	11.29	62.17	13.65	33.89	10.13
Demestre 2015	Oscillometric	40w	<1h	1115	51.57	11.28	69	12.85	41.03	9.68
Salihoglu 2012	Oscillometric	40w	<1h	240	50.05	11.63	64.89	12.35	39.29	12.25
Salihoglu 2012	Oscillometric	42w	<1h	23	48.91	8.64	64.48	10.65	38.74	12.06
Salihoglu 2012	Oscillometric	41w	<1h	84	50.27	11.13	64.48	11.13	38.74	12.06
Mitolo 1956	Oscillometric	Term	<1h	27			77.9	3.1	39.5	3	Vaginal
Zachman 1986	Doppler	>36w	1h	60			65.2	3.7			steroid
Salihoglu 2012	Oscillometric	37w	1h	47	47.13	11.29	62.17	13.65	33.89	10.13
Kang 2016	Sphygmomanometer	Term	6-11h	76	49.54	6.5	69.68	5.6	37.37	6.31
Demestre 2015	Oscillometric	37w	1h	506	46.62	11.41	62.03	12.68	37.27	9.95
Kang 2016	Sphygmomanometer	Term	1-5h	76	51.99	6.86	74.29	7.01	39.09	5.47
Kang 2016	Sphygmomanometer	Term	12-23h	76	46.16	5.14	66.74	4.91	35.33	4.77
Zachman 1986	Doppler	>36w	1h	43			66.1	3.1			placebo
Gemelli 1990	Oscillometric	Term	1d	260			67	7	37	7	males
Menghetti 1988	Oscillometric	Term	1d	34	53.4	11	67.1	12.7	40.6	7.6
Kang 2016	Sphygmomanometer	Term	1d	76	46.96	5.3	66.32	4.36	35.77	5.5
Pejovic 2007	Oscillometric	Term	1d	81	48	4	63	6	40	5
Vilarim 2000	Oscillometric	Term	1d	634			82	7.5	41.7	5.8
Gemelli 1990	Oscillometric	Term	1d	254			68	8	38	7	females
Earley 1980	Doppler	Term	2d	56			64	8.23165
Menghetti 1988	Oscillometric	Term	2d	41	57.9	11.1	70.3	12.3	43.2	8.4
Pejovic 2007	Oscillometric	Term	2d	81	49	5	64	6	41	5
Kang 2016	Sphygmomanometer	Term	2d	76	43.64	5.12	63.21	4.87	31.64	3.65
Menghetti 1988	Oscillometric	Term	3d	19	62	14.1	75.2	12.8	47.4	9.5
De Swiet 1980	Doppler	Term	3d	72	68	7					asleep
Menghetti 1995b	Oscillometric	Term	3d	150	50	7	72	8	44	5
Kang 2016	Sphygmomanometer	Term	3d	76	47	3.83	67	2.45	32.25	5.06
Schachter 1982	Doppler	Term	3d	197			75	8.4	50.1	6.6	white
De Swiet 1980	Doppler	Term	3d	4	72	6					awake
Menghetti 1995a	Oscillometric	Term	3d	16			69.7	7.2	41.9	4.1	Pesaro
Menghetti 1995a	Oscillometric	Term	3d	17			70.16	6.49	42.7	4.36	Rome
Menghetti 1993	Oscillometric	Term	3d	105			73.8	7.9	45	4.9
Pejovic 2007	Oscillometric	Term	3d	81	50	4	65	6	42	5
Schachter 1982	Doppler	Term	3d	138			76.4	8.3	51.9	6.7	black
Samanta 2015b	Oscillometric	Term	4d	186	48.94	5.561	61.91	7.45	42.6	5.901	AGA
De Swiet 1980	Doppler	Term	4d	71	74	9					awake
Mitolo 1956	Oscillometric	Term	4d	27			81.5	3.5	42.5	2.3	Vaginal
Samanta 2015b	Oscillometric	Term	4d	1412	60.73	6.309	73.97	6.874	54.33	6.747	AGA
Samanta 2015b	Oscillometric	Term	4d	13	49.77	4.512	61.69	5.25	43.92	4.573	SGA
De Swiet 1992	Doppler	Term	4d	171			76.2	9.9
Mitolo 1956	Oscillometric	Term	4d	12			78.8	5.9	40.3	2.5	Forceps
Pejovic 2007	Oscillometric	Term	4d	81	51	5	67	6	43	5
Samanta 2015b	Oscillometric	Term	4d	1427	60.62	6.378	73.86	6.954	54.23	6.802
Mitolo 1956	Oscillometric	Term	4d	7			68.7	2.5	38.7	2.2	C-section
De Swiet 1980	Doppler	Term	4d	681	70	8					asleep
Menghetti 1988	Oscillometric	Term	5d	17	62.2	11.2	76.6	12.2	47.8	8.5
Samanta 2015b	Oscillometric	Term	7d	13	55.15	2.794	68.08	4.974	55.15	2.794	SGA
De Swiet 1980	Doppler	Term	7d	9	82	9					awake
Gemelli 1990	Oscillometric	Term	7d	254			75	8	45	8	females
Pejovic 2007	Oscillometric	Term	7d	81	54	4	71	5	46	5
De Swiet 1980	Doppler	Term	7d	47	72	9					asleep
Samanta 2015b	Oscillometric	Term	7d	1412	64.58	5.421	77.99	6.069	58.13	5.656	AGA
Samanta 2015b	Oscillometric	Term	7d	1427	64.49	5.477	77.89	6.128	58.04	5.698
Gemelli 1990	Oscillometric	Term	7d	260			76	8	44	9	males
Samanta 2015b	Oscillometric	Term	7d	186	53.29	5.422	65.8	6.954	46.94	5.918	AGA
Mitolo 1956	Oscillometric	Term	10d	27			86.8	3	46.9	2.7	Vaginal
Menghetti 1988	Oscillometric	Term	1m	33	63.1	14	78.4	15.3	48.3	10.6
Samanta 2015b	Oscillometric	Term	2w	1427	67.61	5.138	81.87	5.323	61.15	5.557
Mitolo 1956	Oscillometric	Term	10d	12			82.5	3.3	44.8	2.5	Forceps
Mitolo 1956	Oscillometric	Term	10d	7			73.9	3.2	42	3.8	C-section
Samanta 2015b	Oscillometric	Term	2w	186	57.52	5.682	69.8	6.922	51.43	5.81	AGA
Samanta 2015b	Oscillometric	Term	2w	1412	67.68	5.103	81.25	5.286	61.23	5.528	AGA
Samanta 2015b	Oscillometric	Term	2w	13	59.92	2.722	73.54	4.075	53.31	2.394	SGA

## Sheet: Table 2 GA (Prem)
	Method of	Gestational	Postnatal	Sample	Mean BP		Systolic BP		Diastolic BP
Author & year	measurement	age	age	size	Mean	SD	Mean	SD	Mean	SD	Notes
Salihoglu 2012	Oscillometric	36w	1h	27	42.7	6.08	58.11	9.08	31.15	7.13
Salihoglu 2012	Oscillometric	35w	1h	16	47.94	14.96	63.13	12	32.5	12.63
Salihoglu 2012	Oscillometric	34w	1h	13	42	10	57.69	15.13	30.92	9.57
Zachman 1986	Doppler	34-36w	1h	35			56	2.7			placebo
Zachman 1986	Doppler	34-36w	1h	29			58.7	2.7			steroid
Demestre 2015	Oscillometric	36w	1h	198	44.69	11.23	61	12.36	35.54	10.04
Pejovic 2007	Oscillometric	33-36w	1d	81	43	4	56	5	36	4
Pejovic 2007	Oscillometric	33-36w	2d	81	45	3	58	4	38	4
Pejovic 2007	Oscillometric	33-36w	3d	81	46	4	59	5	39	4
Samanta 2015b	Oscillometric	30-36w	4d	190	48.91	5.545	61.99	7.47	42.53	5.928
Pejovic 2007	Oscillometric	33-36w	4d	81	47	3	61	5	40	4
Pejovic 2007	Oscillometric	33-36w	5d	81	48	4	62	5	41	4
Pejovic 2007	Oscillometric	33-36w	6d	81	49	4	64	5	41	4
Pejovic 2007	Oscillometric	33-36w	7d	81	49	4	65	5	41	4
Samanta 2015b	Oscillometric	30-36w	7d	190	53.25	5.395	65.8	6.954	46.91	5.895
Pejovic 2007	Oscillometric	33-36w	1m	81	57	4	72	4	50	5
Samanta 2015b	Oscillometric	30-36w	2w	190	57.53	5.658	69.82	6.878	51.43	5.776
Iwami (unpublished)	Intra-arterial & oscillometric	29w	1d	116	37.7	7.7	51.3	9.5	30.9	7.7
Pejovic 2007	Oscillometric	29-32w	1d	146	38	5	48	6	32	6
Iwami (unpublished)	Intra-arterial & oscillometric	28w	1d	95	37	6.7	49.2	8.2	31	6.7
Pejovic 2007	Oscillometric	29-32w	2d	146	40	5	51	5	34	5
Iwami (unpublished)	Intra-arterial & oscillometric	28w	3d	96	39.9	7.9	54.2	9.7	32.8	7.7
Iwami (unpublished)	Intra-arterial & oscillometric	29w	3d	122	41.9	9.3	57.1	10.6	34.2	9.4
Pejovic 2007	Oscillometric	29-32w	3d	146	42	5	53	6	35	5
Pejovic 2007	Oscillometric	29-32w	4d	146	44	5	56	6	37	5
Pejovic 2007	Oscillometric	29-32w	5d	146	45	5	58	7	38	5
Pejovic 2007	Oscillometric	29-32w	6d	146	46	5	59	7	40	5
Iwami (unpublished)	Intra-arterial & oscillometric	29w	7d	127	43.6	8.1	60.6	10	35.5	8.1
Pejovic 2007	Oscillometric	29-32w	7d	146	47	4	60	7	40	4
Iwami (unpublished)	Intra-arterial & oscillometric	28w	7d	100	42.8	7.1	60.1	8.2	34.3	7.7
Witcombe 2008	noninvasive photople-thysmographic cuff	28-32w	2-4w	25	65	3	84	3	55	3	quiet sleep
Witcombe 2008	noninvasive photople-thysmographic cuff	28-32w	2-3m	22	63	2	80	3	54	2	quiet sleep
Witcombe 2008	noninvasive photople-thysmographic cuff	28-32w	2-3m	22	79	3	89	3	61	2	active sleep
Iwami (unpublished)	Intra-arterial & oscillometric	28w	2w	102	43.6	6.2	61.6	7.3	34.6	6.6
Iwami (unpublished)	Intra-arterial & oscillometric	29w	2w	121	45.9	9.2	64	9.8	36.9	9.5
Pejovic 2007	Oscillometric	29-32w	2-4w	146	56	4	71	4	48	5
Witcombe 2008	noninvasive photople-thysmographic cuff	28-32w	2-4w	25	77	4	97	4	66	4	active sleep
Batton 2014	Intra-arterial & oscillometric	23-26w	1d	163	32	8	42	10	26	7
Iwami (unpublished)	Intra-arterial & oscillometric	24w	1d	74	30.2	4.8	40.2	7.2	25.2	4.1
Iwami (unpublished)	Intra-arterial & oscillometric	25w	1d	82	30.7	5.6	41.3	7.9	25.4	4.8
Iwami (unpublished)	Intra-arterial & oscillometric	26w	1d	104	31.7	4.5	42.1	5.9	26.4	4.4
Iwami (unpublished)	Intra-arterial & oscillometric	27w	1d	103	33.8	6	45.1	7.4	28.2	5.9
Pejovic 2007	Oscillometric	<28w	1d	62	32	3	42	4	26	3
Pejovic 2007	Oscillometric	<28w	2d	62	33	4	42	4	28	4
Iwami (unpublished)	Intra-arterial & oscillometric	26w	3d	113	34.6	6.4	47.6	8.2	28.1	5.9
Iwami (unpublished)	Intra-arterial & oscillometric	25w	3d	88	33.2	6.7	45.6	8.2	27	6.3
Iwami (unpublished)	Intra-arterial & oscillometric	27w	3d	103	36.5	6.9	50.4	8.3	29.6	6.8
Iwami (unpublished)	Intra-arterial & oscillometric	24w	3d	76	32.4	6.2	44.5	8.2	26.3	5.9
Pejovic 2007	Oscillometric	<28w	3d	62	34	4	44	4	29	4
Pejovic 2007	Oscillometric	<28w	4d	62	36	5	45	4	31	5
Pejovic 2007	Oscillometric	<28w	5d	62	37	5	46	4	32	5
Pejovic 2007	Oscillometric	<28w	6d	62	39	4	48	4	34	4
Iwami (unpublished)	Intra-arterial & oscillometric	26w	7d	113	37.5	8.1	52.8	10.1	29.8	7.8
Pejovic 2007	Oscillometric	<28w	7d	62	41	4	50	3	35	4
Iwami (unpublished)	Intra-arterial & oscillometric	27w	7d	107	39.2	7.6	55.1	8.7	31.3	8
Iwami (unpublished)	Intra-arterial & oscillometric	25w	7d	92	37.1	7.3	51.6	8.7	29.8	7.3
Iwami (unpublished)	Intra-arterial & oscillometric	24w	7d	82	34.1	6	48.2	7.2	27.1	6
Pejovic 2007	Oscillometric	<28w	2-4w	62	49	7	62	3	42	7
Iwami (unpublished)	Intra-arterial & oscillometric	27w	2w	108	42.4	8	59.1	8.1	34.6	7.3
Iwami (unpublished)	Intra-arterial & oscillometric	26w	2w	111	41.8	7.8	58.4	9.2	33.5	7.9
Iwami (unpublished)	Intra-arterial & oscillometric	24w	2w	83	39.5	7.8	54.7	9.2	32	8
Iwami (unpublished)	Intra-arterial & oscillometric	25w	2w	90	41	6.3	57.3	7.4	32.8	6.7
Iwami (unpublished)	Intra-arterial & oscillometric	23w	1d	41	30.4	5.9	40.7	7.5	25.3	5.8
Iwami (unpublished)	Intra-arterial & oscillometric	23w	3d	44	30.9	5.8	42.5	7.8	25.1	5.4
Iwami (unpublished)	Intra-arterial & oscillometric	23w	7d	45	34.9	7.5	48.5	8.8	28.1	7.4
Iwami (unpublished)	Intra-arterial & oscillometric	23w	2w	44	38.5	7.8	54.2	9.8	30.7	7.7

## Sheet: Table 3 GA (Median BPs)
	Method of	Gestational	Postnatal	Sample	Mean BP			Systolic BP			Diastolic BP
Author & year	measurement	age	age	size	Median	L. centile	U. centile	Median	L. centile	U. centile	Median	L. centile	U. centile	Notes
Batton 2007	Intra-arterial & oscillometric	<26w	6h	86	31	21	41	38	26	50	26	16	35
Batton 2007	Intra-arterial & oscillometric	<26w	18h	86	34	24	43	42	30	54	27	18	37
Batton 2007	Intra-arterial & oscillometric	<26w	12h	86	33	23	42	40	28	52	27	17	36
Batton 2007	Intra-arterial & oscillometric	<26w	1h	86	27	17	36	32	20	44	23	13	32
Batton 2007	Intra-arterial & oscillometric	<26w	1d	86	34	25	44	43	30	55	28	18	38
Batton 2007	Intra-arterial & oscillometric	<26w	2d	86	36	26	45	45	33	57	29	19	39
Batton 2007	Intra-arterial & oscillometric	<26w	3d	86	37	27	46	46	34	58	30	20	39
Batton 2007	Intra-arterial & oscillometric	<26w	7d	86	39	29	48	49	37	61	31	21	41
Samanta 2015	Oscillometric	32w	6-11h		46	41	54	58	50	68	40	32	50
Samanta 2015	Oscillometric	32w	12-23h		50	45	59	62	55	72	42	40	52
Samanta 2015	Oscillometric	32w	1d		56	48	61	68	60	75	50	40	55
Samanta 2015	Oscillometric	33w	6-11h		48	43	56	64	54	74	42	35	51
Samanta 2015	Oscillometric	33w	12-23h		52	48	59	68	61	74	45	40	52
Samanta 2015	Oscillometric	33w	1d		56	49	64	68	62	78	50	42	58
Samanta 2015	Oscillometric	36w	4d		51	46	59	66	55	75	44	40	52
Samanta 2015	Oscillometric	35w	4d		50	45	56	64	59	69	44	38	51
Samanta 2015	Oscillometric	34w	4d		48	41	53	62	55	70	42	30	48
Samanta 2015	Oscillometric	34w	7d		53	48	58	65	60	72	48	40	52
Samanta 2015	Oscillometric	36w	7d		57	50	63	68	62	78	50	42	56
Samanta 2015	Oscillometric	35w	7d		56	50	60	68	62	74	50	45	56
Samanta 2015	Oscillometric	35w	2w		59	55	64	73	68	78	52	48	58
Samanta 2015	Oscillometric	34w	2w		56	50	62	68	62	72	50	44	55
Samanta 2015	Oscillometric	36w	2w		60	56	66	74	65	80	55	50	62
*Satoh 2016	Oscillometric	37-41w	3d	3079				70	58	84	44	35	57	arm
*Satoh 2016	Oscillometric	>42w	3d	9				67	52	82	43	34	56	calf
*Satoh 2016	Oscillometric	37-41w	3d	3079				69	57	82	46	31	52	calf
*Satoh 2016	Oscillometric	>42w	3d	9				72	60	78	44	38	54	arm
Samanta 2015	Oscillometric	39w	4d		61	51	67	76	66	82	54	44	62
Samanta 2015	Oscillometric	40w	4d		64	56	70	77	68	84	58	50	62
Samanta 2015	Oscillometric	37w	4d		58	49	66	72	62	80	52	42	60
Samanta 2015	Oscillometric	38w	4d		60	53	66	73	64	79	53	47	62
Samanta 2015	Oscillometric	38w	7d		65	58	69	78	70	74	58	52	62
Samanta 2015	Oscillometric	39w	7d		66	58	69	78	70	84	60	50	62
Samanta 2015	Oscillometric	37w	7d		62	56	68	76	68	82	56	50	62
Samanta 2015	Oscillometric	40w	7d		68	60	72	82	72	87	60	53	66
Samanta 2015	Oscillometric	38w	2w		67	61	72	80	74	86	60	54	66
Samanta 2015	Oscillometric	40w	2w		70	64	76	84	78	90	64	58	70
Samanta 2015	Oscillometric	39w	2w		68	61	73	82	74	88	60	55	68
Samanta 2015	Oscillometric	37w	2w		66	60	69	78	74	88	60	52	62
* 5th & 95th centiles

## Sheet: Table 4 BWT
	Method of	Birthweight	Postnatal	Sample	Mean BP		Systolic BP		Diastolic BP
Author & year	measurement	(g)	age	size	Mean	SD	Mean	SD	Mean	SD	Notes
Zachman, R.D. 1986	Doppler	>2500	0-5h	43			67.8	4.9			steroids
Demestre, X. 2015	Oscillometric	2500-3000	0-5h	1263	47.79	11.31	64.04	12.98	38.11	9.7
Salihoglu, O. 2012	Intra-arterial	2600-4000	0-5h	873	48.36	0.38	63.8	0.41	37.76	0.39
Zachman, R.D. 1986	Doppler	2500-3000	0-5h	30			66.7	3.9			no steroids
Zachman, R.D. 1986	Doppler	>2500	0-5h	30			66.7	3.9			no steroids
Zachman, R.D. 1986	Doppler	2500-3000	0-5h	43			67.8	4.9			steroids
Demestre, X. 2015	Oscillometric	3000-3500	0-5h	2240	49.78	11.35	66.68	12.8	39.66	9.97
Demestre, X. 2015	Oscillometric	3500-4000	0-5h	1149	51.45	11.68	68.97	13.18	40.75	9.94
Salihoglu, O. 2012	Intra-arterial	>4000	0-5h	64	53.8	1.33	68.53	1.55	40.49	1.47
Nwokoye, I.C. 2015	Oscillometric	3000-3500	1d	156	47	4.7	63.9	5.2	37.2	3.7
Nwokoye, I.C. 2015	Oscillometric	>3500	1d	91	47.7	5.8	64.9	4.8	36.6	4.7
Lurbe, E. 2007	Oscillometric	2500-2999	2d	39			71.9	10.9	44.5	9.5
Nwokoye, I.C. 2015	Oscillometric	>3500	2d	91	50.1	5.8	66.6	5.7	39.8	4.4
Nwokoye, I.C. 2015	Oscillometric	3000-3500	2d	156	50.5	3.5	66.4	4.7	40.8	5
Lurbe, E. 2007	Oscillometric	>3500	2d	39			80.1	10.9	51.2	10.4
Lurbe, E. 2007	Oscillometric	3000-3499	2d	48			73.7	10.8	46.3	9.7
Scroggie, S. 1982	Doppler	>2500	3m	66			118.1	16.5			humeral doppler
Scroggie, S. 1982	Doppler	>2500	3m	66			98.2	14			tibial doppler
Zachman, R.D. 1986	Doppler	1500-2000	0-5h	37			56.7	2.5			steroids
Zachman, R.D. 1986	Doppler	1500-2000	0-5h	26			54.2	3.4			no steroids
Low, J.A. 1991	Oscillometric	1500-2000	0-5h	15	42.8	18.4
Zachman, R.D. 1986	Doppler	2000-2500	0-5h	35			58	2.9			no steroids
Zachman, R.D. 1986	Doppler	2000-2500	0-5h	20			57.8	3.5			steroids
Mitolo, G.R. 1956	Oscillometric	2000-2500	<1h	7			69.4	2.2	36.7	2.1
Demestre, X. 2015	Oscillometric	2000-2500	0-5h	146	44.67	10.05	59.7	12.39	35.63	9.23
Low, J.A. 1991	Oscillometric	1500-2000	12-23h	15	43.9	18
Low, J.A. 1991	Oscillometric	1500-2000	1d	15	45.3	18
Low, J.A. 1991	Oscillometric	1500-2000	2d	15	48.1	17.8
Lurbe, E. 2007	Oscillometric	<2500	2d	23			63	8.2	36.9	6
Low, J.A. 1991	Oscillometric	1500-2000	3d	15	50.8	17.8
Mitolo, G.R. 1956	Oscillometric	2000-2500	4d	7			73.7	3.2	40	1.6
Mitolo, G.R. 1956	Oscillometric	2000-2500	2w	7			79.3	2.5	44.7	2.1
Zachman, R.D. 1986	Doppler	1000-1500	0-5h	23			50.3	2.6			steroids
Moscoso, P. 1983	Intra-arterial	1000-1250	0-5h	10	25.8	2.7	35.3	2.8	20.9	2.9
Low, J.A. 1991	Oscillometric	<1500	0-5h	20	38.1	18.9
Zachman, R.D. 1986	Doppler	1000-1500	0-5h	11			49.3	4.1			no steriods
Moscoso, P. 1983	Intra-arterial	1000-1250	6-11h	10	31.2	3.1	42.6	4	25.3	3.4
Low, J.A. 1991	Oscillometric	<1500	12-23h	20	38.9	18.7
Moscoso, P. 1983	Intra-arterial	1000-1250	12-23h	10	33	3.2	42.7	5.2	26.8	3.7
Pejovic, B. 2007	Oscillometric	<1500	1d	216	34	4
Tan, K.L. 1988	Oscillometric	<1500	1d	45	57.7	15.9	67.9	15.4	43.5	14.4	awake
Tan, K.L. 1988	Oscillometric	<1500	3d	45	64.8	17.1	77	15.7	52.7	16	asleep
Tan, K.L. 1988	Oscillometric	<1500	1d	45	55.8	13.6	65	13.6	41.4	12.3	asleep
Low, J.A. 1991	Oscillometric	<1500	1d	20	39.8	18.5
Tan, K.L. 1988	Oscillometric	<1500	2d	45	60.9	15.5	72	16.5	48.9	15.5	asleep
Tan, K.L. 1988	Oscillometric	<1500	2d	45	59.6	14.8	71.9	16.8	48.3	15.1	awake
Pejovic, B. 2007	Oscillometric	<1500	2d	217	36	4
Low, J.A. 1991	Oscillometric	<1500	2d	20	41.6	18
Tan, K.L. 1988	Oscillometric	<1500	3d	45	63.7	15.1	74.3	15.7	49.3	15.8	awake
Low, J.A. 1991	Oscillometric	<1500	3d	20	43.4	18.3
Pejovic, B. 2007	Oscillometric	<1500	3d	217	38	4
Tan, K.L. 1988	Oscillometric	<1500	1w	45	61	14.2	73.7	13.5	46.7	12.7	asleep
Tan, K.L. 1988	Oscillometric	<1500	1w	45	63.5	14.2	76.2	14.8	47.6	13.6	awake
Tan, K.L. 1988	Oscillometric	<1500	3m	45	70.9	17.6	90.8	18.1	55.3	16.9	awake
Tan, K.L. 1988	Oscillometric	<1500	3m	45	72	18.1	88.6	19.3	59.3	16	asleep
Tan, K.L. 1988	Oscillometric	<1500	1m	45	64.7	18.5	80.8	18.5	50.9	17.3	asleep
Tan, K.L. 1988	Oscillometric	<1500	1m	45	65	16.8	78	16.8	48.7	15.4	awake
Moscoso, P. 1983	Intra-arterial	<1000	0-5h	9	26	5.4	35.1	7.4	21.7	4.5
Moscoso, P. 1983	Intra-arterial	<1000	6-11h	9	30.9	3.3	40.9	4.9	25.8	2.8
Moscoso, P. 1983	Intra-arterial	<1000	12-23h	9	30	4.5	40.5	5.5	24.7	4.7
Cordero, L. 2002	Oscillometric	<600	0-5h	36	30	6
Cordero, L. 2002	Oscillometric	<600	1d	36	36	6
Cordero, L. 2002	Oscillometric	<600	1w	36	36	8
Salihoglu, O. 2012	Intra-arterial	1550-2600	0-5h	46	43.08	1.84	57.61	1.37	33.71	1.87
Nwokoye, I.C. 2015	Oscillometric	<3000	1d	63	44.6	5.2	59.6	5.4	35.9	4.9
Nwokoye, I.C. 2015	Oscillometric	<3000	2d	63	47.2	5.3	62.4	4.9	38.4	4.2
